# Supplementary material for: Optimization of seat allocation with fixed prices: An application of railway revenue management in China
Source: PLoS One. 2020 Apr 21;15(4):e0231706. doi: 10.1371/journal.pone.0231706 (PMC7173790; doi:10.1371/journal.pone.0231706)
Supplement: S1 File — (CSV) [file pone.0231706.s002.csv]

Origin-Destination	Day 1-20	Day 21-39	Day 40-49	Day 50-54	Day 55-57	Day 58-59	Day 60
Bingyang->Tengxian	0	0	0	1	1	2	9
Guangzhou->Pingnan	0	0	0	5	6	6	6
Guangzhou->Guiping	0	4	3	3	9	3	2
Guangzhou->Tengxian	0	0	5	1	1	12	8
Bingyang->Guiping	0	0	0	0	0	4	27
Bingyang->Wuzhou	0	0	0	0	0	6	32
Bingyang->Pingnan	0	0	0	0	2	5	35
Guiping->Pingnan	0	0	5	0	0	1	44
Pingnan->Tengxian	0	0	0	0	0	4	49
Guiping->Tengxian	0	0	2	0	0	5	47
Bingyang->Guigang	0	0	0	1	1	7	67
Guigang->Tengxian	0	0	1	8	2	9	59
Guangzhou->Wuzhou	0	2	0	5	11	52	26
Tengxian->Wuzhou	0	0	0	5	1	7	134
Guiping->Wuzhou	0	0	2	1	6	17	209
Guigang->Wuzhou	0	0	1	0	0	24	234
Pingnan->Wuzhou	0	0	0	4	8	19	322
Nanning->Tengxian	0	0	3	18	19	54	488
Guigang->Guiping	0	0	0	2	6	42	579
Guigang->Pingnan	0	0	0	8	7	54	796
Bingyang->Guangzhou	0	0	6	69	76	243	509
Nanning->Bingyang	0	4	16	16	11	77	1076
Nanning->Pingnan	0	3	16	8	69	122	1507
Nanning->Guiping	0	3	27	19	43	129	1568
Nanning->Wuzhou	0	1	19	23	47	152	1585
Nanning->Guigang	0	2	10	16	46	180	2652
Guigang->Guangzhou	18	43	59	82	190	893	2300
Nanning->Guangzhou	0	33	85	214	330	1198	6409
